# Supplementary material for: Development and validation of a pre-chemotherapy nomogram integrating systemic immune-inflammation index and prognostic nutritional index to predict severe adjuvant toxicity in colorectal cancer
Source: Front Oncol. 2026 May 11;16:1799706. doi: 10.3389/fonc.2026.1799706 (PMC13198996; doi:10.3389/fonc.2026.1799706)
Supplement: Supplementary Table 1 — Regression coefficients and intercept of the multivariate logistic regression model. [file Table1.xlsx]

## Sheet: Supplementary_Table1
	Estimate	Std. Error	z value	Pr(>|z|)	OR
(Intercept)	-5.58764	1.15837	-4.82372	1.4090408763297e-06	0.00374386
Age	0.042488	0.0171213	2.48158	0.0130801	1.0434
SII_GroupHigh	2.14726	0.391818	5.48023	4.24762127668687e-08	8.56133
PNI_GroupLow	1.54611	0.406273	3.8056	0.000141461	4.6932
